# Supplementary material for: The Functions of SARS-CoV-2 Receptors in Diabetes-Related Severe COVID-19
Source: Int J Mol Sci. 2024 Sep 5;25(17):9635. doi: 10.3390/ijms25179635 (PMC11394807; doi:10.3390/ijms25179635)
Supplement: Supplementary file 1 [file ijms-25-09635-s001.zip]

Archive with 1 entries (1 files):
- ijms-3163027-supplementary.pdf
